# Supplementary material for: ESCO2 promotes the proliferation of hepatocellular carcinoma through the PI3K/AKT/ mTOR signaling pathway
Source: J Cancer. 2025 Jun 23;16(9):2929–45. doi: 10.7150/jca.112087 (PMC12244334; doi:10.7150/jca.112087)
Supplement: Supplementary file 2 — Supplementary table 2. [file jcav16p2929s2.xlsx]

## Sheet: Sheet1
Patients	Age(years)	Gender	Ethnicity	Race	Treatment type	Primary site	Overall survival time(days)	Survival status	Tumor Grade	AJCC-pathologic-Stage	AJCC-pathologic-T	AJCC-pathologic-M	AJCC-pathologic-N	ESCO2 mRNA expression value
TCGA-DD-AAVP	48	MALE	not hispanic or latino	asian	Radiation Therapy, NOS	Liver and intrahepatic bile ducts	2752	Alive	G1	Stage I	T1	M0	N0	0.1823
TCGA-DD-A4NP	32	MALE	not hispanic or latino	white	Ablation or Embolization, NOS	Liver and intrahepatic bile ducts	3308	Alive	G3	Stage I	T1	M0	N0	0.0492
TCGA-BC-4073	73	MALE	not hispanic or latino	white	Surgery, NOS	Liver and intrahepatic bile ducts	849	Alive	G3	Stage IIIA	T3	MX	N0	3.6827
TCGA-MI-A75E	61	MALE	not hispanic or latino	white	Radiation Therapy, NOS	Liver and intrahepatic bile ducts	507	Alive	G2	Stage IIIC	T4	M0	N0	0.2064
TCGA-G3-A7M8	31	MALE	not hispanic or latino	asian	Pharmaceutical Therapy, NOS	Liver and intrahepatic bile ducts	430	Alive	G1	Stage I	T1	MX	NX	0.3519
TCGA-DD-A11C	69	MALE	not hispanic or latino	white	Radiation Therapy, NOS	Liver and intrahepatic bile ducts	662	Alive	G3	Stage I	T1	M0	N0	1.0081
TCGA-CC-A9FW	68	MALE	not hispanic or latino	asian	Ablation or Embolization, NOS	Liver and intrahepatic bile ducts	248	Alive	G2	Stage IIIA	T3	M0	N0	0.7846
TCGA-CC-A3MC	54	MALE	not hispanic or latino	asian	Radiation Therapy, NOS	Liver and intrahepatic bile ducts	363	Alive	G2	Stage IIIA	T3	M0	N0	0.8552
TCGA-DD-A114	42	MALE	not hispanic or latino	black or african american	Surgery, NOS	Liver and intrahepatic bile ducts	1149	Dead	G3	Stage II	T2	M0	unknow	7.9989
TCGA-WX-AA46	61	MALE	not hispanic or latino	white	Pharmaceutical Therapy, NOS	Liver and intrahepatic bile ducts	756	Alive	G1	Stage II	T2	MX	NX	0.1281
TCGA-DD-AAW2	69	MALE	not hispanic or latino	asian	Surgery, NOS	Liver and intrahepatic bile ducts	1855	Alive	G2	Stage I	T1	M0	N0	0.3623
TCGA-DD-AAD2	66	MALE	not hispanic or latino	asian	Ablation or Embolization, NOS	Liver and intrahepatic bile ducts	658	Alive	G2	Stage I	T1	M0	N0	0.4986
TCGA-5C-A9VG	58	MALE	not hispanic or latino	white	Radiation Therapy, NOS	Liver and intrahepatic bile ducts	328	Alive	G2	Stage II	T2	M0	N0	1.2399
TCGA-BC-A3KF	66	FEMALE	not reported	white	Pharmaceutical Therapy, NOS	Liver and intrahepatic bile ducts	8	Alive	G2	Stage I	T1	M0	NX	0.3799
TCGA-G3-A25X	73	MALE	not hispanic or latino	asian	Ablation or Embolization, NOS	Liver and intrahepatic bile ducts	1779	Alive	G3	Stage II	T2	M0	N0	0.6815
TCGA-RG-A7D4	69	MALE	not hispanic or latino	black or african american	Surgery, NOS	Liver and intrahepatic bile ducts	1098	Alive	G2	Stage II	T2	M0	N0	0.7624
TCGA-G3-AAV4	83	FEMALE	not hispanic or latino	white	Ablation or Embolization, NOS	Liver and intrahepatic bile ducts	27	Dead	G1	Stage I	T1	M0	N0	0.5604
TCGA-DD-AAD0	73	FEMALE	not hispanic or latino	asian	Ablation or Embolization, NOS	Liver and intrahepatic bile ducts	137	Alive	G2	Stage I	T1	M0	N0	1.0803
TCGA-DD-AACN	32	MALE	not hispanic or latino	asian	Ablation or Embolization, NOS	Liver and intrahepatic bile ducts	1302	Alive	G3	Stage I	T1	M0	N0	0.2893
TCGA-BC-A10R	66	FEMALE	not hispanic or latino	white	Pharmaceutical Therapy, NOS	Liver and intrahepatic bile ducts	308	Dead	G2	unknow	T3	MX	NX	0.1633
TCGA-DD-A39X	78	FEMALE	not hispanic or latino	white	Surgery, NOS	Liver and intrahepatic bile ducts	1694	Dead	G2	Stage I	T1	M0	NX	0.1951
TCGA-DD-AAD3	43	MALE	not hispanic or latino	asian	Surgery, NOS	Liver and intrahepatic bile ducts	1295	Alive	G2	Stage I	T1	M0	N0	0.3954
TCGA-2Y-A9GZ	82	FEMALE	not hispanic or latino	white	Chemotherapy	Liver and intrahepatic bile ducts	848	Dead	G2	Stage II	T2	MX	NX	0.3017
TCGA-DD-A11D	57	FEMALE	not hispanic or latino	white	Ablation or Embolization, NOS	Liver and intrahepatic bile ducts	1560	Dead	G2	Stage I	T1	M0	N0	0.4262
TCGA-DD-AACQ	50	MALE	not hispanic or latino	asian	Ablation or Embolization, NOS	Liver and intrahepatic bile ducts	432	Dead	G3	Stage II	T2	M0	N0	0.2979
TCGA-DD-A1ED	68	MALE	not hispanic or latino	white	Ablation or Embolization, NOS	Liver and intrahepatic bile ducts	2301	Alive	G1	Stage I	T1	M0	N0	0.0667
TCGA-UB-A7MA	62	FEMALE	not hispanic or latino	white	Ablation, Radiofrequency	Liver and intrahepatic bile ducts	848	Alive	G2	Stage II	T2b	M0	N0	1.6671
TCGA-DD-A4NF	72	MALE	not hispanic or latino	white	Organ Transplantation	Liver and intrahepatic bile ducts	942	Alive	G2	Stage I	T1	M0	N0	0.1556
TCGA-DD-AAW0	54	MALE	not hispanic or latino	asian	Ablation or Embolization, NOS	Liver and intrahepatic bile ducts	2015	Alive	G2	Stage I	T1	M0	N0	0.436
TCGA-G3-A7M9	70	MALE	not hispanic or latino	white	Surgery, NOS	Liver and intrahepatic bile ducts	56	Dead	G2	Stage IIIB	T3b	MX	NX	5.6364
TCGA-DD-AAVW	35	MALE	not hispanic or latino	asian	Surgery, NOS	Liver and intrahepatic bile ducts	2317	Alive	G2	Stage I	T1	M0	N0	0.9872
TCGA-DD-AAVZ	38	MALE	not hispanic or latino	asian	Radiation Therapy, NOS	Liver and intrahepatic bile ducts	1900	Alive	G2	Stage I	T1	M0	N0	0.7977
TCGA-BD-A2L6	69	MALE	not reported	white	Radiation Therapy, NOS	Liver and intrahepatic bile ducts	1363	Alive	G2	unknow	T2	MX	NX	1.5509
TCGA-G3-A5SI	44	MALE	not hispanic or latino	asian	Radiation Therapy, NOS	Liver and intrahepatic bile ducts	768	Dead	G2	Stage II	T2	M0	N0	2.82
TCGA-DD-AAVU	46	MALE	not hispanic or latino	asian	Radiation Therapy, NOS	Liver and intrahepatic bile ducts	2202	Alive	G2	Stage II	T2	M0	N0	0.186
TCGA-G3-AAV2	50	MALE	not hispanic or latino	white	Radiation Therapy, NOS	Liver and intrahepatic bile ducts	372	Alive	G1	Stage I	T1	M0	N0	0.0373
TCGA-FV-A3R2	75	MALE	not hispanic or latino	white	Ablation or Embolization, NOS	Liver and intrahepatic bile ducts	194	Dead	unknow	Stage I	T1	MX	NX	0.7257
TCGA-2Y-A9H7	81	FEMALE	not hispanic or latino	white	Radiation Therapy, NOS	Liver and intrahepatic bile ducts	1168	Alive	G2	Stage I	T1	MX	N0	0.3944
TCGA-EP-A2KB	46	FEMALE	not hispanic or latino	white	Radiation Therapy, NOS	Liver and intrahepatic bile ducts	596	Dead	G2	Stage I	T1	MX	NX	1.2648
TCGA-CC-A8HU	39	FEMALE	not hispanic or latino	asian	Ablation or Embolization, NOS	Liver and intrahepatic bile ducts	344	Dead	G3	Stage IIIA	T3	M0	N0	1.3198
TCGA-DD-A4NB	25	MALE	not hispanic or latino	white	Radiation Therapy, NOS	Liver and intrahepatic bile ducts	989	Alive	G2	Stage I	T1	M0	N0	0.3787
TCGA-PD-A5DF	58	FEMALE	not hispanic or latino	white	Radiation Therapy, NOS	Liver and intrahepatic bile ducts	639	Dead	G2	Stage IIIB	T4	M0	N0	0.7117
TCGA-CC-5261	44	MALE	not hispanic or latino	asian	Ablation or Embolization, NOS	Liver and intrahepatic bile ducts	97	Dead	G2	Stage II	T2	M0	N0	4.6797
TCGA-DD-A11B	73	MALE	not hispanic or latino	white	Radiation Therapy, NOS	Liver and intrahepatic bile ducts	14	Dead	G2	Stage I	T1	M0	N0	1.0823
TCGA-GJ-A6C0	75	FEMALE	not hispanic or latino	white	Ablation or Embolization, NOS	Liver and intrahepatic bile ducts	31	Dead	G2	Stage II	T2	MX	NX	0.8944
TCGA-CC-5262	67	MALE	not hispanic or latino	asian	Radiation Therapy, NOS	Liver and intrahepatic bile ducts	103	Dead	G1	Stage IIIC	T4	M0	N0	0.8816
TCGA-DD-AADW	48	MALE	not hispanic or latino	asian	Ablation or Embolization, NOS	Liver and intrahepatic bile ducts	587	Alive	G3	Stage I	T1	M0	N0	4.124
TCGA-DD-A1EF	57	FEMALE	not hispanic or latino	white	Pharmaceutical Therapy, NOS	Liver and intrahepatic bile ducts	394	Dead	G3	Stage I	T1	M0	N0	0.9376
TCGA-XR-A8TG	58	MALE	hispanic or latino	white	Pharmaceutical Therapy, NOS	Liver and intrahepatic bile ducts	898	Alive	G2	Stage I	T1	M0	NX	2.1619
TCGA-DD-AADJ	70	FEMALE	not hispanic or latino	asian	Radiation Therapy, NOS	Liver and intrahepatic bile ducts	1066	Alive	G3	Stage I	T1	M0	N0	0.3432
TCGA-XR-A8TF	74	MALE	hispanic or latino	white	Radiation Therapy, NOS	Liver and intrahepatic bile ducts	693	Dead	G1	Stage I	T1	MX	NX	0.3877
TCGA-K7-AAU7	61	MALE	not hispanic or latino	white	'--	Liver and intrahepatic bile ducts	359	Alive	G2	Stage II	T2a	MX	NX	1.4813
TCGA-DD-AAD1	51	FEMALE	not hispanic or latino	asian	Surgery, NOS	Liver and intrahepatic bile ducts	564	Alive	G4	Stage I	T1	M0	N0	0.6952
TCGA-ED-A7XO	29	MALE	not hispanic or latino	asian	Organ Transplantation	Liver and intrahepatic bile ducts	427	Alive	G2	Stage IIIA	T3a	M0	N0	0.9885
TCGA-DD-AACH	69	MALE	not hispanic or latino	asian	Pharmaceutical Therapy, NOS	Liver and intrahepatic bile ducts	195	Dead	G3	Stage II	T2	M0	N0	2.3797
TCGA-ZP-A9CZ	72	MALE	not hispanic or latino	asian	Radiation Therapy, NOS	Liver and intrahepatic bile ducts	706	Alive	G1	unknow	T1	MX	NX	1.4517
TCGA-CC-A7IE	57	MALE	not hispanic or latino	asian	Surgery, NOS	Liver and intrahepatic bile ducts	217	Dead	G2	Stage IIIA	T3	M0	N0	0.666
TCGA-MI-A75G	63	MALE	not hispanic or latino	white	Surgery, NOS	Liver and intrahepatic bile ducts	698	Alive	G2	Stage II	T2	M0	N0	0.3468
TCGA-BC-A10U	69	MALE	not hispanic or latino	white	Pharmaceutical Therapy, NOS	Liver and intrahepatic bile ducts	837	Dead	G2	unknow	T2	MX	NX	0.2517
TCGA-G3-A25Y	52	FEMALE	not hispanic or latino	asian	Surgery, NOS	Liver and intrahepatic bile ducts	452	Dead	G3	Stage I	T1	M0	N0	1.517
TCGA-CC-A5UE	48	MALE	not hispanic or latino	asian	Surgery, NOS	Liver and intrahepatic bile ducts	272	Dead	G2	Stage IIIB	T4	M0	N0	3.4534
TCGA-DD-A73D	68	FEMALE	not hispanic or latino	white	Radiation Therapy, NOS	Liver and intrahepatic bile ducts	693	Alive	G1	Stage II	T2	MX	NX	0.1547
TCGA-G3-A5SK	58	MALE	not hispanic or latino	white	Surgery, NOS	Liver and intrahepatic bile ducts	744	Alive	G1	Stage I	T1	M0	NX	0.1601
TCGA-DD-AAD8	73	FEMALE	not hispanic or latino	asian	Ablation or Embolization, NOS	Liver and intrahepatic bile ducts	1219	Alive	G2	Stage I	T1	M0	N0	0.2758
TCGA-MR-A520	58	MALE	not hispanic or latino	white	Ablation or Embolization, NOS	Liver and intrahepatic bile ducts	229	Alive	G1	Stage I	T1	MX	NX	0.1646
TCGA-G3-A7M6	60	FEMALE	not hispanic or latino	white	Ablation or Embolization, NOS	Liver and intrahepatic bile ducts	632	Alive	G3	Stage I	T1	MX	NX	0.808
TCGA-RC-A7SB	53	MALE	not hispanic or latino	asian	Radiation Therapy, NOS	Liver and intrahepatic bile ducts	588	Alive	G2	Stage II	T2	M0	N0	0.8119
TCGA-DD-A1EL	23	MALE	not hispanic or latino	black or african american	Radiation Therapy, NOS	Liver and intrahepatic bile ducts	415	Dead	G3	Stage II	T2	M0	N0	1.5
TCGA-5R-AA1C	57	MALE	not hispanic or latino	white	Surgery, NOS	Liver and intrahepatic bile ducts	520	Alive	G2	Stage II	T2	M0	N0	0.4933
TCGA-ED-A8O5	59	FEMALE	not hispanic or latino	asian	Pharmaceutical Therapy, NOS	Liver and intrahepatic bile ducts	406	Alive	G3	Stage IIIA	T3a	M0	N0	0.7899
TCGA-2V-A95S	unknow	MALE	not hispanic or latino	asian	Ablation or Embolization, NOS	Liver and intrahepatic bile ducts	NA	Alive	G3	Stage II	T2	MX	NX	0.6749
TCGA-CC-A3MB	36	MALE	not hispanic or latino	asian	Radiation Therapy, NOS	Liver and intrahepatic bile ducts	315	Dead	G1	Stage IIIA	T3	M0	N0	3.5198
TCGA-G3-A5SJ	59	MALE	not hispanic or latino	white	Pharmaceutical Therapy, NOS	Liver and intrahepatic bile ducts	698	Alive	G2	Stage I	T1	M0	NX	0.6828
TCGA-HP-A5MZ	78	MALE	not reported	not reported	Radiation Therapy, NOS	Liver and intrahepatic bile ducts	91	Dead	G2	Stage I	T1	M0	NX	0.2116
TCGA-RC-A6M4	74	FEMALE	not hispanic or latino	white	Radiation Therapy, NOS	Liver and intrahepatic bile ducts	22	Alive	G2	Stage IIIA	T3	MX	NX	0.383
TCGA-G3-A25Z	58	MALE	not hispanic or latino	asian	Ablation or Embolization, NOS	Liver and intrahepatic bile ducts	655	Alive	G2	Stage I	T1	M0	N0	0.9066
TCGA-K7-A5RF	64	MALE	not hispanic or latino	white	Chemoembolization	Liver and intrahepatic bile ducts	631	Alive	G1	Stage I	T1	MX	NX	0.263
TCGA-2Y-A9GT	51	MALE	not hispanic or latino	white	Surgery, NOS	Liver and intrahepatic bile ducts	1624	Dead	G2	Stage I	T1	MX	NX	0.6864
TCGA-DD-AAW1	55	MALE	not hispanic or latino	asian	Surgery, NOS	Liver and intrahepatic bile ducts	1989	Alive	G2	Stage IIIA	T3	M0	N0	0.541
TCGA-RC-A7SH	42	MALE	not hispanic or latino	asian	Radiation Therapy, NOS	Liver and intrahepatic bile ducts	468	Alive	G3	Stage II	T2	M0	N0	0.3753
TCGA-DD-AADN	59	MALE	not hispanic or latino	asian	Pharmaceutical Therapy, NOS	Liver and intrahepatic bile ducts	898	Alive	G4	Stage I	T1	MX	NX	0.1343
TCGA-ED-A66Y	51	FEMALE	not hispanic or latino	asian	Radiation Therapy, NOS	Liver and intrahepatic bile ducts	296	Dead	G3	Stage IIIA	T3a	M0	N0	1.7607
TCGA-DD-AACO	40	MALE	not hispanic or latino	asian	Pharmaceutical Therapy, NOS	Liver and intrahepatic bile ducts	1876	Alive	G3	Stage I	T1	M0	N0	0.4011
TCGA-DD-AAEI	72	MALE	not hispanic or latino	asian	Pharmaceutical Therapy, NOS	Liver and intrahepatic bile ducts	1531	Alive	G2	Stage I	T1	M0	N0	0.5302
TCGA-ZP-A9CY	66	FEMALE	not hispanic or latino	white	Surgery, NOS	Liver and intrahepatic bile ducts	782	Alive	G1	unknow	T1	MX	NX	0.6254
TCGA-2Y-A9H8	85	FEMALE	not hispanic or latino	white	Ablation or Embolization, NOS	Liver and intrahepatic bile ducts	633	Dead	G2	unknow	T1	MX	NX	0.3046
TCGA-DD-A3A2	76	FEMALE	not hispanic or latino	white	Ablation or Embolization, NOS	Liver and intrahepatic bile ducts	2131	Dead	G1	Stage I	T1	M0	N0	0.1905
TCGA-CC-A5UD	45	MALE	not hispanic or latino	asian	Radiation Therapy, NOS	Liver and intrahepatic bile ducts	304	Dead	G2	Stage IIIA	T3	M0	N0	3.5107
TCGA-ZP-A9D0	67	FEMALE	not hispanic or latino	black or african american	Surgery, NOS	Liver and intrahepatic bile ducts	1091	Alive	G1	unknow	T1	MX	NX	0.1457
TCGA-BC-A10W	50	MALE	not hispanic or latino	asian	Radiation Therapy, NOS	Liver and intrahepatic bile ducts	91	Dead	G3	unknow	T4	MX	NX	6.9142
TCGA-WX-AA47	33	FEMALE	not hispanic or latino	white	Ablation or Embolization, NOS	Liver and intrahepatic bile ducts	556	Dead	G2	Stage IIIA	T3a	MX	NX	0.0672
TCGA-G3-A3CK	61	MALE	not hispanic or latino	asian	Surgery, NOS	Liver and intrahepatic bile ducts	585	Alive	G2	Stage I	T1	M0	N0	0.6194
TCGA-G3-A3CH	53	MALE	not hispanic or latino	asian	Surgery, NOS	Liver and intrahepatic bile ducts	780	Alive	G2	Stage IIIA	T3a	M0	N0	1.1545
TCGA-DD-A1EI	46	MALE	not hispanic or latino	asian	Ablation or Embolization, NOS	Liver and intrahepatic bile ducts	183	Alive	G2	Stage I	T1	M0	N0	1.0634
TCGA-DD-AAE1	52	MALE	not hispanic or latino	asian	Radiation Therapy, NOS	Liver and intrahepatic bile ducts	552	Alive	G3	Stage I	T1	M0	N0	0.5082
TCGA-DD-AAEE	55	MALE	not hispanic or latino	asian	Ablation or Embolization, NOS	Liver and intrahepatic bile ducts	810	Alive	G4	Stage I	T1	M0	N0	0.5533
TCGA-DD-AAE3	50	MALE	not hispanic or latino	asian	Ablation or Embolization, NOS	Liver and intrahepatic bile ducts	566	Alive	G2	Stage I	T1	M0	N0	0.0523
TCGA-G3-A7M7	65	MALE	not hispanic or latino	white	Radiation Therapy, NOS	Liver and intrahepatic bile ducts	361	Alive	G1	Stage I	T1	MX	NX	0.0368
TCGA-DD-AACL	66	FEMALE	not hispanic or latino	asian	Ablation or Embolization, NOS	Liver and intrahepatic bile ducts	107	Dead	G3	Stage I	T1	M0	N0	1.2003
TCGA-BC-A10X	52	FEMALE	not hispanic or latino	white	Radiation Therapy, NOS	Liver and intrahepatic bile ducts	770	Dead	G2	Stage IIIA	T3a	MX	N0	0.252
TCGA-FV-A3R3	38	FEMALE	not hispanic or latino	white	Surgery, NOS	Liver and intrahepatic bile ducts	366	Dead	G2	Stage I	T1	MX	NX	0.296
TCGA-2Y-A9GW	64	MALE	not hispanic or latino	white	Radiation Therapy, NOS	Liver and intrahepatic bile ducts	1271	Dead	G2	Stage I	T1	MX	N0	0.4388
TCGA-DD-AACT	69	FEMALE	not hispanic or latino	asian	Ablation or Embolization, NOS	Liver and intrahepatic bile ducts	1562	Alive	G2	Stage I	T1	M0	N0	2.1737
TCGA-ZS-A9CG	55	MALE	not hispanic or latino	white	Pharmaceutical Therapy, NOS	Liver and intrahepatic bile ducts	341	Alive	G2	Stage II	T2	MX	NX	0.0974
TCGA-DD-A4NH	65	FEMALE	not hispanic or latino	white	Pharmaceutical Therapy, NOS	Liver and intrahepatic bile ducts	917	Alive	G3	Stage IIIB	T3b	M0	N0	0.9255
TCGA-DD-AADK	68	FEMALE	not hispanic or latino	asian	Surgery, NOS	Liver and intrahepatic bile ducts	1049	Alive	G3	Stage II	T2	M0	N0	0.5241
TCGA-DD-AADC	53	MALE	not hispanic or latino	asian	Pharmaceutical Therapy, NOS	Liver and intrahepatic bile ducts	425	Dead	G3	Stage I	T1	M0	N0	2.6473
TCGA-DD-AAD6	66	MALE	not hispanic or latino	asian	Radiation Therapy, NOS	Liver and intrahepatic bile ducts	672	Alive	G3	Stage IIIA	T3a	M0	N0	1.331
TCGA-DD-AACD	48	MALE	not hispanic or latino	asian	Ablation or Embolization, NOS	Liver and intrahepatic bile ducts	381	Dead	G4	Stage I	T1	M0	N0	0.0951
TCGA-NI-A8LF	74	MALE	not hispanic or latino	white	Radiation Therapy, NOS	Liver and intrahepatic bile ducts	799	Alive	G3	Stage I	T1	MX	NX	0.1884
TCGA-ZP-A9D4	64	FEMALE	not hispanic or latino	white	Ablation or Embolization, NOS	Liver and intrahepatic bile ducts	395	Alive	G1	unknow	T1	MX	NX	0.6144
TCGA-DD-AAE7	72	MALE	not hispanic or latino	asian	Pharmaceutical Therapy, NOS	Liver and intrahepatic bile ducts	644	Alive	G2	Stage I	T1	M0	N0	0.0233
TCGA-DD-A39Z	43	FEMALE	not reported	not reported	Surgery, NOS	Liver and intrahepatic bile ducts	601	Dead	G2	Stage II	T2	M0	NX	0.2533
TCGA-DD-AACX	66	MALE	not hispanic or latino	asian	Surgery, NOS	Liver and intrahepatic bile ducts	170	Alive	G3	Stage II	T2	M0	N0	1.8122
TCGA-EP-A2KA	52	FEMALE	not hispanic or latino	white	Ablation or Embolization, NOS	Liver and intrahepatic bile ducts	627	Dead	G3	Stage IIIA	T3a	MX	NX	0.6516
TCGA-ZP-A9D1	56	FEMALE	not hispanic or latino	white	Pharmaceutical Therapy, NOS	Liver and intrahepatic bile ducts	21	Alive	G2	unknow	T1	MX	NX	1.0656
TCGA-DD-A3A9	64	FEMALE	not hispanic or latino	white	Pharmaceutical Therapy, NOS	Liver and intrahepatic bile ducts	931	Dead	G2	Stage IVB	T4	M1	N0	0.1968
TCGA-DD-A115	53	MALE	not reported	white	Surgery, NOS	Liver and intrahepatic bile ducts	2542	Dead	G2	Stage IIIA	T3	M0	N0	1.1537
TCGA-GJ-A9DB	68	MALE	not hispanic or latino	white	Pharmaceutical Therapy, NOS	Liver and intrahepatic bile ducts	67	Dead	G2	Stage I	T1	MX	N0	0.8036
TCGA-DD-AADS	63	MALE	not hispanic or latino	asian	Radiation Therapy, NOS	Liver and intrahepatic bile ducts	474	Alive	G2	Stage I	T1	M0	N0	0.0921
TCGA-ED-A7PX	48	FEMALE	not hispanic or latino	asian	Ablation or Embolization, NOS	Liver and intrahepatic bile ducts	6	Alive	G3	Stage II	T2	M0	NX	1.1836
TCGA-DD-A73G	73	FEMALE	not hispanic or latino	white	Radiation Therapy, NOS	Liver and intrahepatic bile ducts	3478	Alive	G3	Stage I	T1	M0	N0	0.0526
TCGA-5R-AAAM	65	FEMALE	not hispanic or latino	white	Pharmaceutical Therapy, NOS	Liver and intrahepatic bile ducts	46	Dead	G2	Stage II	T2	M0	N0	0.1761
TCGA-DD-AADQ	59	MALE	not hispanic or latino	asian	Surgery, NOS	Liver and intrahepatic bile ducts	436	Alive	G3	Stage II	T2	M0	N0	0.1796
TCGA-DD-A39W	29	FEMALE	not hispanic or latino	white	Radiation Therapy, NOS	Liver and intrahepatic bile ducts	827	Dead	G2	Stage III	T3	M0	N0	0.3587
TCGA-WQ-A9G7	71	FEMALE	not hispanic or latino	white	Pharmaceutical Therapy, NOS	Liver and intrahepatic bile ducts	30	Alive	G3	unknow	T3a	M0	NX	0.5651
TCGA-2Y-A9H0	49	MALE	hispanic or latino	white	Radiation Therapy, NOS	Liver and intrahepatic bile ducts	3675	Alive	G1	Stage IIIA	T3	M0	N0	3.7472
TCGA-DD-AAC8	72	MALE	not hispanic or latino	asian	Pharmaceutical Therapy, NOS	Liver and intrahepatic bile ducts	16	Dead	G3	Stage I	T1	M0	N0	0.2076
TCGA-KR-A7K8	57	MALE	not reported	Unknown	Radiation Therapy, NOS	Liver and intrahepatic bile ducts	906	Alive	G1	Stage I	T1	M0	N0	0.249
TCGA-BC-A216	62	FEMALE	not reported	white	Pharmaceutical Therapy, NOS	Liver and intrahepatic bile ducts	1351	Alive	G2	Stage IIIA	T3	M0	NX	1.9873
TCGA-DD-AADV	50	MALE	not hispanic or latino	asian	Pharmaceutical Therapy, NOS	Liver and intrahepatic bile ducts	574	Alive	G3	Stage I	T1	M0	N0	1.6686
TCGA-DD-AAE9	69	MALE	not hispanic or latino	asian	Surgery, NOS	Liver and intrahepatic bile ducts	722	Alive	G3	Stage I	T1	M0	N0	0.2539
TCGA-XR-A8TC	43	FEMALE	hispanic or latino	white	Radiation Therapy, NOS	Liver and intrahepatic bile ducts	1339	Alive	G2	Stage I	T1	MX	NX	0.8852
TCGA-G3-AAV5	67	MALE	not hispanic or latino	white	Surgery, NOS	Liver and intrahepatic bile ducts	354	Alive	G2	Stage II	T2	M0	N0	0.3342
TCGA-K7-A5RG	66	MALE	not hispanic or latino	black or african american	Surgery, NOS	Liver and intrahepatic bile ducts	519	Alive	G1	Stage I	T1	MX	NX	2.3018
TCGA-DD-A3A3	45	MALE	not hispanic or latino	asian	Ablation or Embolization, NOS	Liver and intrahepatic bile ducts	535	Dead	G2	Stage I	T1	M0	N0	0.3167
TCGA-2Y-A9H5	59	FEMALE	not hispanic or latino	white	Radiation Therapy, NOS	Liver and intrahepatic bile ducts	555	Dead	G3	Stage I	T1	MX	N0	0.6318
TCGA-DD-A4NI	67	MALE	not hispanic or latino	white	Pharmaceutical Therapy, NOS	Liver and intrahepatic bile ducts	816	Alive	G2	Stage II	T2	M0	NX	0.1363
TCGA-DD-A1EC	20	FEMALE	not hispanic or latino	white	Surgery, NOS	Liver and intrahepatic bile ducts	602	Alive	G3	Stage I	T1	M0	N0	1.3644
TCGA-DD-A1EJ	71	FEMALE	not hispanic or latino	white	Chemoembolization	Liver and intrahepatic bile ducts	1005	Dead	G2	Stage IIIC	T1	M0	N1	0.9529
TCGA-DD-AAED	51	MALE	not hispanic or latino	asian	Pharmaceutical Therapy, NOS	Liver and intrahepatic bile ducts	763	Alive	G3	Stage I	T1	M0	N0	0.0942
TCGA-DD-A4NR	85	FEMALE	not hispanic or latino	white	Ablation or Embolization, NOS	Liver and intrahepatic bile ducts	9	Dead	G3	Stage I	T1	M0	N0	1.4316
TCGA-CC-A7IG	47	MALE	not hispanic or latino	asian	Surgery, NOS	Liver and intrahepatic bile ducts	299	Dead	G2	Stage II	T2	M0	N0	0.6605
TCGA-WX-AA44	64	FEMALE	hispanic or latino	white	Ablation or Embolization, NOS	Liver and intrahepatic bile ducts	615	Alive	G3	Stage I	T1	MX	NX	0.7158
TCGA-DD-A73B	72	FEMALE	hispanic or latino	white	Ablation or Embolization, NOS	Liver and intrahepatic bile ducts	283	Dead	G2	Stage I	T1	M0	N0	1.6842
TCGA-MI-A75I	61	MALE	not hispanic or latino	black or african american	Ablation or Embolization, NOS	Liver and intrahepatic bile ducts	630	Alive	G1	unknow	T2	MX	NX	0.8778
TCGA-ED-A459	47	MALE	not hispanic or latino	asian	Radiation, External Beam	Liver and intrahepatic bile ducts	910	Alive	G2	Stage II	T2	M0	N0	2.1283
TCGA-DD-AAE2	51	MALE	not hispanic or latino	asian	Ablation or Embolization, NOS	Liver and intrahepatic bile ducts	638	Alive	G3	Stage I	T1	M0	N0	1.5349
TCGA-DD-AAW3	69	MALE	not hispanic or latino	asian	Radiation Therapy, NOS	Liver and intrahepatic bile ducts	1633	Alive	G2	Stage I	T1	M0	N0	0.1751
TCGA-BW-A5NP	26	FEMALE	hispanic or latino	white	Pharmaceutical Therapy, NOS	Liver and intrahepatic bile ducts	0	Alive	G3	Stage IV	T2	M1	N0	0.5813
TCGA-DD-AA3A	81	FEMALE	not hispanic or latino	white	Surgery, NOS	Liver and intrahepatic bile ducts	410	Dead	G4	Stage I	T1	MX	N0	2.6125
TCGA-XR-A8TD	49	FEMALE	hispanic or latino	white	Radiation Therapy, NOS	Liver and intrahepatic bile ducts	1030	Alive	G3	Stage IIIB	T3	M0	N0	1.1467
TCGA-BC-A10S	81	MALE	not hispanic or latino	white	Pharmaceutical Therapy, NOS	Liver and intrahepatic bile ducts	1423	Dead	G1	unknow	T3	MX	NX	0.1287
TCGA-T1-A6J8	68	MALE	not hispanic or latino	white	Radiation Therapy, NOS	Liver and intrahepatic bile ducts	23	Alive	G2	unknow	T1	M0	NX	0.1502
TCGA-KR-A7K0	65	MALE	not reported	white	Radiation Therapy, NOS	Liver and intrahepatic bile ducts	65	Dead	G1	Stage I	T1	M0	N0	0.3637
TCGA-CC-A8HV	51	FEMALE	not hispanic or latino	asian	Surgery, NOS	Liver and intrahepatic bile ducts	279	Dead	G2	Stage II	T2	M0	N0	0.2957
TCGA-DD-A4NK	80	FEMALE	not hispanic or latino	white	Organ Transplantation	Liver and intrahepatic bile ducts	1210	Dead	G2	Stage IIIA	T3	M0	N0	0.2056
TCGA-FV-A4ZP	78	MALE	not hispanic or latino	white	Surgery, NOS	Liver and intrahepatic bile ducts	2486	Dead	G2	Stage IIIA	T3	M0	NX	0.0689
TCGA-BC-4072	74	FEMALE	not hispanic or latino	white	Pharmaceutical Therapy, NOS	Liver and intrahepatic bile ducts	1490	Dead	G3	Stage IIIA	T3	M0	N0	1.2562
TCGA-G3-AAV7	38	MALE	not hispanic or latino	asian	Surgery, NOS	Liver and intrahepatic bile ducts	361	Alive	G2	Stage II	T2	M0	N0	5.0347
TCGA-CC-A9FU	52	FEMALE	not hispanic or latino	asian	Pharmaceutical Therapy, NOS	Liver and intrahepatic bile ducts	0	Alive	G2	Stage IIIA	T3a	M0	N0	0.8054
TCGA-DD-AAE0	45	FEMALE	not hispanic or latino	asian	Ablation or Embolization, NOS	Liver and intrahepatic bile ducts	555	Alive	G4	Stage IIIA	T3a	M0	N0	0.6024
TCGA-DD-AADB	51	MALE	not hispanic or latino	asian	Ablation or Embolization, NOS	Liver and intrahepatic bile ducts	1242	Alive	G4	Stage I	T1	M0	N0	1.2792
TCGA-DD-A11A	67	MALE	not hispanic or latino	black or african american	Radiation Therapy, NOS	Liver and intrahepatic bile ducts	79	Alive	G3	Stage I	T1	M0	N0	2.867
TCGA-5C-A9VH	70	MALE	not hispanic or latino	white	Surgery, NOS	Liver and intrahepatic bile ducts	322	Alive	G2	Stage I	T1	M0	N0	0.4358
TCGA-CC-A3MA	61	MALE	not hispanic or latino	asian	Surgery, NOS	Liver and intrahepatic bile ducts	303	Dead	G2	Stage IIIA	T3	M0	N0	2.0529
TCGA-DD-A3A7	67	MALE	Unknown	Unknown	Ablation or Embolization, NOS	Liver and intrahepatic bile ducts	419	Dead	G3	Stage IIIB	T3b	M0	N0	0.1919
TCGA-CC-5264	71	MALE	not hispanic or latino	asian	Surgery, NOS	Liver and intrahepatic bile ducts	102	Dead	G2	Stage IIIA	T3	M0	N0	15.7326
TCGA-DD-AADM	58	MALE	not hispanic or latino	asian	Surgery, NOS	Liver and intrahepatic bile ducts	12	Dead	G3	Stage II	T2	M0	N0	0.305
TCGA-DD-AAD5	54	MALE	not hispanic or latino	asian	Pharmaceutical Therapy, NOS	Liver and intrahepatic bile ducts	1345	Alive	G3	Stage I	T1	M0	N0	1.0152
TCGA-DD-AACF	68	MALE	not hispanic or latino	asian	Radiation Therapy, NOS	Liver and intrahepatic bile ducts	365	Dead	G3	Stage I	T1	M0	N0	1.6752
TCGA-WJ-A86L	68	FEMALE	not hispanic or latino	white	Radiation Therapy, NOS	Liver and intrahepatic bile ducts	345	Alive	G2	Stage I	T1	MX	NX	0.8343
TCGA-BC-A10Y	76	MALE	not hispanic or latino	white	Organ Transplantation	Liver and intrahepatic bile ducts	711	Dead	G3	unknow	T4	MX	NX	3.6602
TCGA-DD-A1EE	73	MALE	not hispanic or latino	white	Pharmaceutical Therapy, NOS	Liver and intrahepatic bile ducts	349	Dead	G3	Stage IIIA	T3	M0	N0	0.6424
TCGA-FV-A4ZQ	52	MALE	not hispanic or latino	white	Pharmaceutical Therapy, NOS	Liver and intrahepatic bile ducts	12	Alive	G2	Stage I	T1	M0	NX	1.5367
TCGA-DD-A119	40	MALE	not hispanic or latino	asian	Surgery, NOS	Liver and intrahepatic bile ducts	223	Dead	G3	Stage IV	T3a	M1	N0	0.1539
TCGA-CC-A1HT	50	MALE	not hispanic or latino	asian	Ablation or Embolization, NOS	Liver and intrahepatic bile ducts	101	Dead	G3	Stage IIIA	T3	M0	N0	1.8436
TCGA-DD-AACW	43	MALE	not hispanic or latino	asian	Ablation or Embolization, NOS	Liver and intrahepatic bile ducts	1424	Alive	G3	Stage I	T1	M0	N0	1.1754
TCGA-DD-A1EB	72	FEMALE	not reported	not reported	Pharmaceutical Therapy, NOS	Liver and intrahepatic bile ducts	2017	Alive	G2	Stage I	T1	M0	N0	0.3325
TCGA-DD-A3A8	75	MALE	not hispanic or latino	white	Radiation Therapy, NOS	Liver and intrahepatic bile ducts	11	Dead	G2	Stage II	T2	M0	N0	0.1666
TCGA-CC-5258	48	MALE	not hispanic or latino	asian	Ablation or Embolization, NOS	Liver and intrahepatic bile ducts	129	Dead	G2	Stage II	T2	M0	N0	1.6041
TCGA-BC-A5W4	69	MALE	not hispanic or latino	white	Radiation Therapy, NOS	Liver and intrahepatic bile ducts	547	Dead	G3	Stage IIIA	T3a	M0	NX	1.2578
TCGA-DD-A1EG	76	MALE	not hispanic or latino	white	Surgery, NOS	Liver and intrahepatic bile ducts	1372	Dead	G3	Stage I	T1	M0	N0	0.5521
TCGA-DD-AACB	74	FEMALE	not hispanic or latino	asian	Pharmaceutical Therapy, NOS	Liver and intrahepatic bile ducts	2324	Alive	G3	Stage I	T1	M0	N0	0.203
TCGA-BC-A217	75	FEMALE	not reported	white	Surgery, NOS	Liver and intrahepatic bile ducts	1397	Dead	G3	Stage II	T2	M0	NX	0.9547
TCGA-G3-AAV0	58	MALE	not hispanic or latino	asian	Ablation or Embolization, NOS	Liver and intrahepatic bile ducts	476	Alive	G2	Stage I	T1	M0	N0	0.0385
TCGA-DD-AAEK	51	MALE	not hispanic or latino	asian	Radiation Therapy, NOS	Liver and intrahepatic bile ducts	1067	Alive	G3	Stage II	T2	M0	N0	1.9756
TCGA-BC-A10Z	62	FEMALE	not hispanic or latino	white	Radiation Therapy, NOS	Liver and intrahepatic bile ducts	34	Dead	G2	Stage I	T1	MX	N0	0.9238
TCGA-BC-A69I	69	MALE	not reported	white	Radiation Therapy, NOS	Liver and intrahepatic bile ducts	387	Alive	G1	Stage I	T1	M0	N0	0.0818
TCGA-DD-AADF	64	FEMALE	not hispanic or latino	asian	Pharmaceutical Therapy, NOS	Liver and intrahepatic bile ducts	115	Dead	G4	Stage I	T1	M0	N0	0.4146
TCGA-RC-A7SF	66	MALE	not hispanic or latino	asian	Ablation or Embolization, NOS	Liver and intrahepatic bile ducts	579	Alive	G2	Stage I	T1	M0	N0	0.3121
TCGA-EP-A2KC	62	MALE	not hispanic or latino	black or african american	Radiation Therapy, NOS	Liver and intrahepatic bile ducts	19	Dead	G3	Stage I	T1	MX	NX	0.5552
TCGA-ES-A2HS	80	MALE	not hispanic or latino	white	Surgery, NOS	Liver and intrahepatic bile ducts	688	Dead	G2	Stage I	T1	MX	NX	0.0845
TCGA-CC-5259	60	FEMALE	not hispanic or latino	asian	Surgery, NOS	Liver and intrahepatic bile ducts	250	Alive	G2	Stage IIIC	T4	M0	N0	0.4747
TCGA-2Y-A9GY	64	FEMALE	not hispanic or latino	white	Radiation Therapy, NOS	Liver and intrahepatic bile ducts	757	Dead	G3	Stage II	T2	MX	NX	1.097
TCGA-BC-A3KG	68	FEMALE	not hispanic or latino	white	Surgery, NOS	Liver and intrahepatic bile ducts	680	Alive	G3	Stage II	T2	M0	N0	2.4018
TCGA-DD-A4NO	65	MALE	not hispanic or latino	white	Ablation or Embolization, NOS	Liver and intrahepatic bile ducts	2245	Alive	G1	Stage I	T1	M0	N0	0.2024
TCGA-O8-A75V	54	MALE	hispanic or latino	Unknown	Radiation Therapy, NOS	Liver and intrahepatic bile ducts	538	Alive	G2	Stage I	T1	MX	NX	0.1897
TCGA-BC-A69H	64	MALE	not hispanic or latino	white	Surgery, NOS	Liver and intrahepatic bile ducts	444	Alive	G3	Stage II	T2	M0	NX	0.2629
TCGA-DD-A73C	65	FEMALE	not hispanic or latino	white	Radiation Therapy, NOS	Liver and intrahepatic bile ducts	701	Alive	G1	Stage IIIA	T3a	M0	N0	0.2864
TCGA-5C-AAPD	61	MALE	not hispanic or latino	asian	Radiation Therapy, NOS	Liver and intrahepatic bile ducts	20	Alive	G1	Stage II	T2	M0	N0	1.7472
TCGA-DD-AACP	64	MALE	not hispanic or latino	asian	Surgery, NOS	Liver and intrahepatic bile ducts	415	Alive	G3	Stage I	T1	M0	N0	2.4607
TCGA-KR-A7K7	61	FEMALE	not reported	white	Surgery, NOS	Liver and intrahepatic bile ducts	951	Alive	G1	Stage II	T2	M0	N0	0.6968
TCGA-ZS-A9CE	79	FEMALE	not hispanic or latino	white	Pharmaceutical Therapy, NOS	Liver and intrahepatic bile ducts	1241	Alive	G1	Stage II	T2	MX	NX	0.2566
TCGA-DD-A118	77	FEMALE	not hispanic or latino	white	Pharmaceutical Therapy, NOS	Liver and intrahepatic bile ducts	3437	Alive	G2	Stage II	T2	M0	N0	0.2166
TCGA-ES-A2HT	54	MALE	not hispanic or latino	black or african american	Surgery, NOS	Liver and intrahepatic bile ducts	438	Dead	G2	Stage I	T1	MX	NX	0.0467
TCGA-CC-A5UC	63	MALE	not hispanic or latino	asian	Radiation Therapy, NOS	Liver and intrahepatic bile ducts	347	Dead	G3	Stage IIIA	T3	M0	N0	1.5607
TCGA-HP-A5N0	90	FEMALE	not reported	not reported	Radiation Therapy, NOS	Liver and intrahepatic bile ducts	752	Dead	unknow	unknow	TX	M0	NX	0.5037
TCGA-ED-A8O6	50	FEMALE	not hispanic or latino	asian	Surgery, NOS	Liver and intrahepatic bile ducts	56	Dead	G3	Stage IIIA	T3a	M0	N0	0.6267
TCGA-ZS-A9CF	64	MALE	not hispanic or latino	white	Ablation or Embolization, NOS	Liver and intrahepatic bile ducts	2412	Alive	G2	Stage II	T2	MX	NX	1.60765
TCGA-2Y-A9H4	68	MALE	not hispanic or latino	black or african american	Surgery, NOS	Liver and intrahepatic bile ducts	1452	Alive	G2	Stage I	T1	MX	N0	0.3038
TCGA-DD-A1EA	68	MALE	not hispanic or latino	asian	Pharmaceutical Therapy, NOS	Liver and intrahepatic bile ducts	2415	Alive	G2	Stage II	T2	M0	N0	1.3593
TCGA-DD-AAVQ	38	MALE	not hispanic or latino	asian	Ablation or Embolization, NOS	Liver and intrahepatic bile ducts	2728	Alive	G2	Stage I	T1	M0	N0	0.6442
TCGA-DD-A4NJ	54	FEMALE	not hispanic or latino	white	Radiation Therapy, NOS	Liver and intrahepatic bile ducts	928	Alive	G2	Stage II	T2	M0	N0	1.9193
TCGA-K7-A6G5	66	MALE	not hispanic or latino	white	Ablation or Embolization, NOS	Liver and intrahepatic bile ducts	512	Alive	G2	Stage I	T1	MX	N0	0.237
TCGA-DD-AACS	39	MALE	not hispanic or latino	asian	Ablation or Embolization, NOS	Liver and intrahepatic bile ducts	1804	Alive	G3	Stage I	T1	M0	N0	1.3295
TCGA-DD-AAVR	44	MALE	not hispanic or latino	asian	Pharmaceutical Therapy, NOS	Liver and intrahepatic bile ducts	2513	Alive	G2	Stage I	T1	M0	N0	0.1991
TCGA-MR-A8JO	34	MALE	Unknown	white	Surgery, NOS	Liver and intrahepatic bile ducts	330	Alive	G3	Stage I	T1	MX	N0	0.1957
TCGA-G3-A7M5	76	MALE	not hispanic or latino	asian	Surgery, NOS	Liver and intrahepatic bile ducts	447	Alive	G2	Stage I	T1	MX	NX	0.0793
TCGA-DD-A73F	77	FEMALE	not hispanic or latino	white	Radiation Therapy, NOS	Liver and intrahepatic bile ducts	1085	Alive	G1	Stage I	T1	M0	N0	0.5655
TCGA-ED-A7PZ	61	MALE	not hispanic or latino	asian	Pharmaceutical Therapy, NOS	Liver and intrahepatic bile ducts	6	Alive	G2	Stage II	T2	M0	NX	0.4193
TCGA-ED-A97K	54	MALE	not hispanic or latino	asian	Ablation or Embolization, NOS	Liver and intrahepatic bile ducts	6	Alive	G2	Stage IIIA	T3a	M0	N0	2.0978
TCGA-DD-A3A1	65	MALE	not reported	not reported	Radiation Therapy, NOS	Liver and intrahepatic bile ducts	233	Dead	G2	Stage IIIA	T3b	M0	N0	1.0046
TCGA-G3-A6UC	65	MALE	not hispanic or latino	white	Pharmaceutical Therapy, NOS	Liver and intrahepatic bile ducts	671	Alive	G2	Stage IIIB	T3b	M0	N0	0.1046
TCGA-DD-AACU	59	MALE	not hispanic or latino	asian	Radiation Therapy, NOS	Liver and intrahepatic bile ducts	1567	Alive	G3	Stage I	T1	M0	N0	0.3075
TCGA-DD-A4NG	77	MALE	not hispanic or latino	white	Organ Transplantation	Liver and intrahepatic bile ducts	802	Dead	G2	Stage IIIA	T3a	M0	NX	0.2492
TCGA-DD-AADR	58	MALE	not hispanic or latino	asian	Radiation Therapy, NOS	Liver and intrahepatic bile ducts	2028	Alive	G3	Stage I	T1	M0	N0	1.3744
TCGA-DD-AADG	70	MALE	not hispanic or latino	asian	Pharmaceutical Therapy, NOS	Liver and intrahepatic bile ducts	1145	Alive	G3	Stage IIIA	T3a	M0	N0	0.3223
TCGA-G3-A3CG	80	MALE	not hispanic or latino	white	Surgery, NOS	Liver and intrahepatic bile ducts	673	Alive	G2	Stage I	T1	M0	N0	0.1496
TCGA-BC-A10T	76	MALE	not hispanic or latino	white	Radiation Therapy, NOS	Liver and intrahepatic bile ducts	837	Dead	G1	unknow	T4	MX	NX	0.7633
TCGA-FV-A496	84	FEMALE	not hispanic or latino	white	Surgery, NOS	Liver and intrahepatic bile ducts	10	Alive	G2	Stage I	T1	M0	NX	0.4807
TCGA-LG-A9QC	48	MALE	not hispanic or latino	white	Ablation or Embolization, NOS	Liver and intrahepatic bile ducts	425	Alive	G2	Stage I	T1	M0	NX	0.3947
TCGA-DD-A4NV	61	MALE	not hispanic or latino	white	Pharmaceutical Therapy, NOS	Liver and intrahepatic bile ducts	2398	Alive	G1	Stage IIIA	T3	M0	N0	0.1923
TCGA-DD-AACV	53	MALE	not hispanic or latino	asian	Chemoembolization	Liver and intrahepatic bile ducts	1531	Alive	G3	Stage I	T1	M0	N0	6.3421
TCGA-CC-A3M9	45	MALE	not hispanic or latino	asian	Ablation or Embolization, NOS	Liver and intrahepatic bile ducts	300	Dead	G3	Stage IIIA	T3	M0	N0	3.1825
TCGA-UB-A7MF	56	MALE	not hispanic or latino	white	Radiation Therapy, NOS	Liver and intrahepatic bile ducts	214	Dead	G2	Stage IIIA	T3a	MX	NX	1.0803
TCGA-DD-AAVV	56	MALE	not hispanic or latino	asian	Pharmaceutical Therapy, NOS	Liver and intrahepatic bile ducts	2455	Alive	G3	Stage II	T2	M0	N0	1.6023
TCGA-ZP-A9CV	59	MALE	not hispanic or latino	white	Surgery, NOS	Liver and intrahepatic bile ducts	1088	Dead	G1	unknow	T1	MX	NX	0.4782
TCGA-ZS-A9CD	73	MALE	not hispanic or latino	white	Pharmaceutical Therapy, NOS	Liver and intrahepatic bile ducts	1386	Dead	G2	Stage II	T2	MX	NX	0.0902
TCGA-4R-AA8I	66	MALE	not hispanic or latino	white	Organ Transplantation	Liver and intrahepatic bile ducts	262	Dead	G2	Stage II	T2	MX	NX	1.5845
TCGA-DD-AACJ	75	MALE	not hispanic or latino	asian	Surgery, NOS	Liver and intrahepatic bile ducts	2102	Alive	G2	Stage II	T2	M0	N0	0.0478
TCGA-BD-A3ER	62	MALE	not hispanic or latino	white	Radiation Therapy, NOS	Liver and intrahepatic bile ducts	1115	Alive	G2	Stage II	T2	MX	NX	0.4011
TCGA-LG-A9QD	68	MALE	hispanic or latino	white	Surgery, NOS	Liver and intrahepatic bile ducts	366	Alive	G2	Stage IIIA	T3a	M0	N0	0.0745
TCGA-3K-AAZ8	65	MALE	not hispanic or latino	black or african american	Radiation Therapy, NOS	Liver and intrahepatic bile ducts	396	Alive	G1	Stage IIIB	T3b	MX	NX	0.0292
TCGA-CC-A8HT	74	MALE	not hispanic or latino	asian	Ablation or Embolization, NOS	Liver and intrahepatic bile ducts	140	Dead	G2	Stage IIIA	T3	M0	N0	1.5531
TCGA-EP-A12J	62	MALE	not hispanic or latino	black or african american	Ablation or Embolization, NOS	Liver and intrahepatic bile ducts	570	Alive	G1	Stage I	T1	MX	NX	0.6056
TCGA-2Y-A9GS	58	MALE	hispanic or latino	white	Organ Transplantation	Liver and intrahepatic bile ducts	724	Dead	G2	unknow	T2	MX	NX	2.2186
TCGA-DD-AADP	45	MALE	not hispanic or latino	asian	Ablation or Embolization, NOS	Liver and intrahepatic bile ducts	458	Alive	G3	Stage I	T1	M0	N0	0.5102
TCGA-DD-AADI	43	FEMALE	not hispanic or latino	asian	Pharmaceutical Therapy, NOS	Liver and intrahepatic bile ducts	1085	Alive	G3	Stage I	T1	M0	N0	0.1378
TCGA-DD-A116	68	MALE	not hispanic or latino	asian	Organ Transplantation	Liver and intrahepatic bile ducts	1622	Dead	G3	Stage IIIA	T3	M0	N0	0.1379
TCGA-G3-A5SL	70	MALE	not hispanic or latino	white	Pharmaceutical Therapy, NOS	Liver and intrahepatic bile ducts	621	Alive	G2	Stage II	T2	M0	NX	0.1893
TCGA-NI-A4U2	71	MALE	not hispanic or latino	white	Organ Transplantation	Liver and intrahepatic bile ducts	1791	Dead	G1	Stage IIIA	T3	MX	NX	0.1417
TCGA-2Y-A9H3	45	MALE	hispanic or latino	white	Pharmaceutical Therapy, NOS	Liver and intrahepatic bile ducts	1516	Alive	G1	Stage II	T2	MX	NX	0.1295
TCGA-2Y-A9H1	58	MALE	not hispanic or latino	white	Ablation or Embolization, NOS	Liver and intrahepatic bile ducts	1229	Dead	G2	Stage I	T1	MX	NX	0.0162
TCGA-DD-AADO	55	MALE	not hispanic or latino	asian	Radiation Therapy, NOS	Liver and intrahepatic bile ducts	453	Alive	G3	Stage I	T1	M0	N0	0.3197
TCGA-DD-AAVS	56	MALE	not hispanic or latino	asian	Ablation or Embolization, NOS	Liver and intrahepatic bile ducts	1823	Alive	G2	Stage I	T1	M0	N0	0.6984
TCGA-EP-A3JL	76	MALE	not hispanic or latino	white	Pharmaceutical Therapy, NOS	Liver and intrahepatic bile ducts	303	Alive	G2	Stage I	T1	MX	NX	0.4221
TCGA-2Y-A9HA	70	MALE	not hispanic or latino	white	Radiation Therapy, NOS	Liver and intrahepatic bile ducts	36	Dead	G2	Stage II	T2	MX	NX	0.4139
TCGA-BC-A112	80	MALE	not hispanic or latino	white	Pharmaceutical Therapy, NOS	Liver and intrahepatic bile ducts	153	Dead	G2	unknow	T3	MX	NX	1.8114
TCGA-ED-A7PY	20	FEMALE	not hispanic or latino	asian	Pharmaceutical Therapy, NOS	Liver and intrahepatic bile ducts	390	Alive	G3	Stage II	T2	M0	NX	0.2007
TCGA-ED-A627	74	MALE	not hispanic or latino	white	Ablation or Embolization, NOS	Liver and intrahepatic bile ducts	423	Alive	G2	Stage I	T1	M0	NX	0.3838
TCGA-DD-A1EK	64	FEMALE	not hispanic or latino	white	Organ Transplantation	Liver and intrahepatic bile ducts	558	Dead	G2	Stage IVB	T4	M1	N0	0.2767
TCGA-DD-AAE6	59	FEMALE	not hispanic or latino	asian	Pharmaceutical Therapy, NOS	Liver and intrahepatic bile ducts	141	Alive	G2	Stage I	T1	M0	N0	0.6369
TCGA-RC-A6M6	75	MALE	not hispanic or latino	white	Radiation Therapy, NOS	Liver and intrahepatic bile ducts	9	Alive	G3	Stage II	T2	M0	NX	0.7661
TCGA-G3-AAV6	53	FEMALE	not hispanic or latino	white	Organ Transplantation	Liver and intrahepatic bile ducts	65	Dead	G3	Stage IIIA	T3a	M0	N0	1.0397
TCGA-DD-A4NS	61	FEMALE	not hispanic or latino	white	Surgery, NOS	Liver and intrahepatic bile ducts	2456	Dead	G2	Stage I	T1	M0	N0	0.3584
TCGA-CC-5263	35	MALE	not hispanic or latino	asian	Pharmaceutical Therapy, NOS	Liver and intrahepatic bile ducts	129	Dead	G1	Stage IIIA	T3	M0	N0	4.8815
TCGA-MI-A75C	64	MALE	not hispanic or latino	white	Ablation or Embolization, NOS	Liver and intrahepatic bile ducts	291	Alive	G3	Stage I	T1	M0	N0	0.1497
TCGA-DD-AADL	58	MALE	not hispanic or latino	asian	Radiation Therapy, NOS	Liver and intrahepatic bile ducts	636	Alive	G4	Stage I	T1	M0	N0	2.0223
TCGA-FV-A3I0	76	FEMALE	not hispanic or latino	white	Ablation or Embolization, NOS	Liver and intrahepatic bile ducts	848	Alive	G2	Stage II	T2	M0	NX	0.1995
TCGA-ED-A82E	60	FEMALE	not hispanic or latino	asian	Surgery, NOS	Liver and intrahepatic bile ducts	408	Alive	G2	Stage IIIA	T3a	M0	N0	0.3712
TCGA-CC-A7II	54	MALE	not hispanic or latino	asian	Pharmaceutical Therapy, NOS	Liver and intrahepatic bile ducts	399	Alive	G3	Stage IIIA	T3	M0	N0	4.2607
TCGA-DD-A3A4	37	MALE	not hispanic or latino	white	Surgery, NOS	Liver and intrahepatic bile ducts	612	Dead	G3	Stage IIIA	T3	M0	N0	0.1214
TCGA-DD-AACE	62	MALE	not hispanic or latino	asian	Organ Transplantation	Liver and intrahepatic bile ducts	2184	Alive	G3	Stage I	T1	M0	N0	0.3149
TCGA-DD-AAC9	51	MALE	not hispanic or latino	asian	Pharmaceutical Therapy, NOS	Liver and intrahepatic bile ducts	347	Alive	G2	Stage I	T1	M0	N0	0.1999
TCGA-RC-A7SK	59	MALE	not hispanic or latino	asian	Radiation Therapy, NOS	Liver and intrahepatic bile ducts	472	Alive	G3	Stage I	T1	M0	N0	0.3641
TCGA-DD-AAEA	65	MALE	not hispanic or latino	asian	Surgery, NOS	Liver and intrahepatic bile ducts	575	Alive	G3	Stage I	T1	M0	N0	1.0138
TCGA-UB-AA0U	60	MALE	not hispanic or latino	white	Ablation or Embolization, NOS	Liver and intrahepatic bile ducts	327	Alive	G2	Stage II	T2	MX	NX	2.1858
TCGA-DD-A113	55	FEMALE	not hispanic or latino	white	Surgery, NOS	Liver and intrahepatic bile ducts	2425	Alive	G3	Stage II	T2	M0	N0	0.6839
TCGA-UB-A7MB	24	MALE	not hispanic or latino	white	Ablation or Embolization, NOS	Liver and intrahepatic bile ducts	601	Alive	G3	Stage II	T2	MX	NX	1.8026
TCGA-DD-AAVX	38	MALE	not hispanic or latino	asian	Organ Transplantation	Liver and intrahepatic bile ducts	1718	Alive	G2	Stage II	T2	M0	N0	0.2106
TCGA-QA-A7B7	48	MALE	not hispanic or latino	black or african american	Pharmaceutical Therapy, NOS	Liver and intrahepatic bile ducts	94	Alive	G2	Stage II	T2	MX	NX	2.6945
TCGA-2Y-A9HB	66	MALE	hispanic or latino	not reported	Ablation or Embolization, NOS	Liver and intrahepatic bile ducts	260	Alive	G2	Stage I	T1	MX	NX	0.2904
TCGA-2Y-A9GU	55	FEMALE	not hispanic or latino	white	Surgery, NOS	Liver and intrahepatic bile ducts	1939	Alive	G2	Stage I	T1	MX	NX	0.4232
TCGA-DD-AADD	51	MALE	not hispanic or latino	asian	Pharmaceutical Therapy, NOS	Liver and intrahepatic bile ducts	1231	Alive	G4	Stage I	T1	M0	N0	1.599
TCGA-G3-A3CI	71	MALE	not hispanic or latino	white	Radiation Therapy, NOS	Liver and intrahepatic bile ducts	180	Alive	G2	Stage I	T1	M0	N0	0.1088
TCGA-CC-A7IL	61	MALE	not hispanic or latino	asian	Radiation Therapy, NOS	Liver and intrahepatic bile ducts	278	Dead	G1	Stage IIIA	T3	M0	N0	0.374
TCGA-DD-AACG	52	MALE	not hispanic or latino	asian	Radiation Therapy, NOS	Liver and intrahepatic bile ducts	469	Dead	G4	Stage II	T2	M0	N0	0.2884
TCGA-DD-A73A	71	MALE	not hispanic or latino	white	Radiation Therapy, NOS	Liver and intrahepatic bile ducts	728	Alive	G2	Stage I	T1	M0	N0	0.3745
TCGA-ED-A66X	35	MALE	not hispanic or latino	asian	Ablation or Embolization, NOS	Liver and intrahepatic bile ducts	406	Alive	G3	Stage IIIA	T3a	M0	N0	1.2425
TCGA-EP-A26S	70	MALE	not hispanic or latino	white	Radiation Therapy, NOS	Liver and intrahepatic bile ducts	608	Alive	G2	Stage I	T1	MX	N0	0.1893
TCGA-G3-A25S	64	MALE	not hispanic or latino	white	Pharmaceutical Therapy, NOS	Liver and intrahepatic bile ducts	416	Dead	G2	Stage I	T1	M0	N0	0.2718
TCGA-DD-A4NN	56	FEMALE	not hispanic or latino	white	Surgery, NOS	Liver and intrahepatic bile ducts	899	Dead	G3	Stage I	T1	M0	N0	1.2048
TCGA-G3-A25U	63	FEMALE	not hispanic or latino	asian	Radiation Therapy, NOS	Liver and intrahepatic bile ducts	1636	Alive	G3	Stage I	T1	M0	N0	2.2267
TCGA-YA-A8S7	68	MALE	hispanic or latino	white	Pharmaceutical Therapy, NOS	Liver and intrahepatic bile ducts	412	Dead	G3	Stage IIIA	T3a	MX	N0	2.1436
TCGA-2Y-A9H6	68	FEMALE	not hispanic or latino	white	Surgery, NOS	Liver and intrahepatic bile ducts	357	Alive	G2	Stage I	T1	MX	NX	0.1782
TCGA-DD-A4NE	75	FEMALE	hispanic or latino	white	Organ Transplantation	Liver and intrahepatic bile ducts	660	Dead	G3	Stage IIIA	T3a	M0	N0	2.0881
TCGA-FV-A495	51	FEMALE	not hispanic or latino	white	Ablation or Embolization, NOS	Liver and intrahepatic bile ducts	1	Alive	G2	Stage II	T2	M0	NX	0.3168
TCGA-DD-AAEG	59	FEMALE	not hispanic or latino	asian	Surgery, NOS	Liver and intrahepatic bile ducts	719	Alive	G3	Stage I	T1	M0	N0	0.3062
TCGA-UB-A7ME	51	MALE	not hispanic or latino	asian	Surgery, NOS	Liver and intrahepatic bile ducts	486	Alive	G2	Stage I	T1	MX	NX	0.8246
TCGA-DD-A39Y	67	MALE	not hispanic or latino	asian	Ablation or Embolization, NOS	Liver and intrahepatic bile ducts	171	Dead	G3	Stage I	T1	M0	NX	0.839
TCGA-DD-A4NA	67	FEMALE	not hispanic or latino	white	Surgery, NOS	Liver and intrahepatic bile ducts	1008	Alive	G3	Stage IIIC	T2	M0	N1	2.1058
TCGA-FV-A3I1	81	FEMALE	not hispanic or latino	white	Pharmaceutical Therapy, NOS	Liver and intrahepatic bile ducts	247	Dead	G2	Stage II	T2	MX	N0	0.6682
TCGA-DD-A4NQ	60	MALE	hispanic or latino	white	Radiation Therapy, NOS	Liver and intrahepatic bile ducts	373	Dead	G3	Stage II	T2	M0	N0	4.1193
TCGA-DD-A4ND	56	FEMALE	not hispanic or latino	white	Organ Transplantation	Liver and intrahepatic bile ducts	2746	Alive	G3	Stage I	T1	M0	N0	1.0165
TCGA-DD-AAVY	56	MALE	not hispanic or latino	asian	Radiation Therapy, NOS	Liver and intrahepatic bile ducts	1970	Alive	G2	Stage IIIA	T3	M0	N0	0.0563
TCGA-UB-A7MD	67	MALE	not hispanic or latino	black or african american	Ablation or Embolization, NOS	Liver and intrahepatic bile ducts	52	Dead	G3	Stage I	T1	MX	N0	0.4834
TCGA-DD-A3A6	72	FEMALE	not hispanic or latino	white	Radiation Therapy, NOS	Liver and intrahepatic bile ducts	3258	Dead	G2	Stage II	T2	M0	N0	0.0316
TCGA-CC-A9FV	57	MALE	not hispanic or latino	asian	Surgery, NOS	Liver and intrahepatic bile ducts	0	Alive	G2	Stage IIIA	T3	M0	N0	0.195
TCGA-ED-A4XI	58	MALE	not hispanic or latino	asian	Radiation Therapy, NOS	Liver and intrahepatic bile ducts	819	Alive	G3	Stage II	T2	M0	N0	0.2599
TCGA-LG-A6GG	79	FEMALE	not hispanic or latino	white	Pharmaceutical Therapy, NOS	Liver and intrahepatic bile ducts	387	Alive	G2	Stage II	T2	M0	NX	0.7857
TCGA-RC-A6M3	24	MALE	Unknown	american indian or alaska native	Pharmaceutical Therapy, NOS	Liver and intrahepatic bile ducts	0	Alive	G3	Stage II	T2	M0	N0	2.7946
TCGA-DD-AAE4	49	FEMALE	not hispanic or latino	asian	Surgery, NOS	Liver and intrahepatic bile ducts	608	Alive	G1	Stage I	T1	M0	N0	0.5602
TCGA-BW-A5NQ	63	MALE	not hispanic or latino	white	Ablation or Embolization, NOS	Liver and intrahepatic bile ducts	0	Alive	G3	Stage I	T1	MX	NX	5.5639
TCGA-FV-A23B	70	FEMALE	not hispanic or latino	white	Pharmaceutical Therapy, NOS	Liver and intrahepatic bile ducts	1852	Dead	unknow	Stage II	T2	M0	N0	2.3115
TCGA-CC-5260	61	FEMALE	not hispanic or latino	asian	Pharmaceutical Therapy, NOS	Liver and intrahepatic bile ducts	87	Dead	G1	Stage IIIC	T4	M0	N0	5.3326
TCGA-DD-A1EH	23	MALE	not hispanic or latino	white	Chemotherapy	Liver and intrahepatic bile ducts	1495	Alive	G3	Stage III	T3	M0	N0	2.1815
TCGA-G3-A3CJ	52	MALE	not hispanic or latino	american indian or alaska native	Surgery, NOS	Liver and intrahepatic bile ducts	594	Alive	G2	Stage II	T2	M0	N0	0.0117
TCGA-ZP-A9D2	51	MALE	not hispanic or latino	white	Radiation Therapy, NOS	Liver and intrahepatic bile ducts	765	Dead	G2	unknow	T2	MX	NX	1.4447
TCGA-ED-A7XP	53	FEMALE	not hispanic or latino	asian	Surgery, NOS	Liver and intrahepatic bile ducts	400	Alive	G3	Stage II	T2	M0	N0	1.2192
TCGA-DD-AACZ	63	FEMALE	not hispanic or latino	asian	Ablation or Embolization, NOS	Liver and intrahepatic bile ducts	171	Dead	G4	Stage I	T1	M0	N0	1.0158
TCGA-ED-A5KG	60	FEMALE	not hispanic or latino	asian	Surgery, NOS	Liver and intrahepatic bile ducts	854	Alive	G2	Stage II	T2	M0	N0	1.8064
TCGA-BC-A110	51	FEMALE	not hispanic or latino	black or african american	Pharmaceutical Therapy, NOS	Liver and intrahepatic bile ducts	2116	Dead	G1	unknow	T1	MX	NX	0.0886
TCGA-DD-AADU	60	MALE	not hispanic or latino	asian	Surgery, NOS	Liver and intrahepatic bile ducts	554	Alive	G3	Stage II	T2	M0	N0	0.2361
TCGA-2Y-A9H2	64	FEMALE	not hispanic or latino	white	Pharmaceutical Therapy, NOS	Liver and intrahepatic bile ducts	1731	Alive	G3	Stage I	T1	MX	N0	1.0353
TCGA-CC-A8HS	18	MALE	not hispanic or latino	asian	Pharmaceutical Therapy, NOS	Liver and intrahepatic bile ducts	300	Dead	G1	Stage IIIC	T3	M0	N1	3.3905
TCGA-2Y-A9GV	54	FEMALE	not hispanic or latino	white	Surgery, NOS	Liver and intrahepatic bile ducts	2532	Dead	G1	Stage I	T1	MX	NX	0.3431
TCGA-G3-A5SM	58	MALE	not hispanic or latino	white	Organ Transplantation	Liver and intrahepatic bile ducts	520	Alive	G3	Stage II	T2	M0	NX	0.917
TCGA-FV-A2QR	75	MALE	not hispanic or latino	white	Radiation Therapy, NOS	Liver and intrahepatic bile ducts	581	Dead	G1	Stage I	T1	M0	N0	0.5194
TCGA-5R-AA1D	17	FEMALE	not hispanic or latino	white	Ablation or Embolization, NOS	Liver and intrahepatic bile ducts	449	Alive	G3	Stage IIIA	T3a	M0	N0	0.1517
TCGA-RC-A6M5	20	FEMALE	Unknown	white	Pharmaceutical Therapy, NOS	Liver and intrahepatic bile ducts	15	Alive	G2	Stage IVA	T1	M0	N1	0.0988
TCGA-WQ-AB4B	62	MALE	not hispanic or latino	white	Pharmaceutical Therapy, NOS	Liver and intrahepatic bile ducts	395	Alive	G2	Stage II	T2	M0	NX	0.1196
TCGA-DD-AACA	65	MALE	not hispanic or latino	asian	Surgery, NOS	Liver and intrahepatic bile ducts	2301	Alive	G3	Stage I	T1	M0	N0	1.2677
TCGA-FV-A2QQ	80	MALE	not hispanic or latino	white	Radiation Therapy, NOS	Liver and intrahepatic bile ducts	729	Alive	G2	Stage I	T1	MX	N0	0.2583
TCGA-2Y-A9GX	68	MALE	not hispanic or latino	white	Surgery, NOS	Liver and intrahepatic bile ducts	2442	Alive	G2	Stage I	T1	MX	NX	0.7443
TCGA-G3-AAUZ	48	MALE	hispanic or latino	Unknown	Pharmaceutical Therapy, NOS	Liver and intrahepatic bile ducts	480	Alive	G2	Stage I	T1	M0	N0	0.5613
TCGA-DD-AACK	70	MALE	not hispanic or latino	asian	Ablation or Embolization, NOS	Liver and intrahepatic bile ducts	9	Alive	G2	Stage I	T1	M0	N0	1.2647
TCGA-DD-A3A5	66	FEMALE	not hispanic or latino	white	Radiation Therapy, NOS	Liver and intrahepatic bile ducts	3125	Dead	G2	Stage III	T3	M0	N0	0.4131
TCGA-DD-AACY	61	MALE	not hispanic or latino	asian	Pharmaceutical Therapy, NOS	Liver and intrahepatic bile ducts	1450	Alive	G3	Stage I	T1	M0	N0	0.197
TCGA-DD-A39V	77	MALE	not hispanic or latino	white	Pharmaceutical Therapy, NOS	Liver and intrahepatic bile ducts	643	Dead	G3	Stage II	T2	M0	NX	0.0941
TCGA-BD-A3EP	75	FEMALE	not hispanic or latino	black or african american	Surgery, NOS	Liver and intrahepatic bile ducts	409	Alive	G2	Stage I	T1	M0	N0	0.2996
TCGA-BC-A10Q	72	FEMALE	not hispanic or latino	white	Surgery, NOS	Liver and intrahepatic bile ducts	1135	Dead	unknow	unknow	T2	MX	NX	0.4783
TCGA-DD-A4NL	46	MALE	not hispanic or latino	white	Radiation Therapy, NOS	Liver and intrahepatic bile ducts	1711	Alive	G1	Stage I	T1	M0	N0	0.1112
TCGA-CC-A7IF	59	MALE	not hispanic or latino	asian	Radiation Therapy, NOS	Liver and intrahepatic bile ducts	649	Dead	G1	Stage IIIA	T3	M0	N0	0.6433
TCGA-DD-A73E	66	MALE	not hispanic or latino	white	Surgery, NOS	Liver and intrahepatic bile ducts	44	Alive	G1	Stage I	T1	M0	N0	0.2887
TCGA-CC-A123	24	FEMALE	not hispanic or latino	asian	Surgery, NOS	Liver and intrahepatic bile ducts	219	Alive	G1	Stage IIIA	T3	M0	N0	0.1965
TCGA-DD-AADY	55	FEMALE	not hispanic or latino	asian	Ablation or Embolization, NOS	Liver and intrahepatic bile ducts	555	Alive	G2	Stage I	T1	M0	N0	1.24
TCGA-CC-A7IH	58	MALE	not hispanic or latino	asian	Pharmaceutical Therapy, NOS	Liver and intrahepatic bile ducts	365	Alive	G1	Stage IIIA	T3	M0	N0	0.3638
TCGA-DD-AADA	66	FEMALE	not hispanic or latino	asian	Pharmaceutical Therapy, NOS	Liver and intrahepatic bile ducts	1233	Alive	G3	Stage I	T1	M0	N0	0.0586
TCGA-CC-A7IJ	56	MALE	not hispanic or latino	asian	Surgery, NOS	Liver and intrahepatic bile ducts	382	Alive	G3	Stage II	T2	M0	N0	2.5025
TCGA-DD-AACI	69	MALE	not hispanic or latino	asian	Ablation or Embolization, NOS	Liver and intrahepatic bile ducts	1618	Alive	G3	Stage II	T2	M0	N0	0.3626
TCGA-UB-AA0V	69	FEMALE	not hispanic or latino	white	Radiation Therapy, NOS	Liver and intrahepatic bile ducts	314	Alive	G1	Stage I	unknow	MX	NX	0.0901
TCGA-CC-A7IK	59	MALE	not hispanic or latino	asian	Organ Transplantation	Liver and intrahepatic bile ducts	262	Dead	G3	Stage IIIA	T3	M0	N0	3.1172
TCGA-XR-A8TE	16	MALE	hispanic or latino	white	Ablation or Embolization, NOS	Liver and intrahepatic bile ducts	925	Alive	G1	Stage IIIA	T3	MX	N0	0.219
TCGA-DD-AACC	61	MALE	not hispanic or latino	asian	Radiation Therapy, NOS	Liver and intrahepatic bile ducts	1685	Dead	G2	Stage I	T1	M0	N0	0.4823
TCGA-BW-A5NO	50	MALE	not hispanic or latino	black or african american	Ablation or Embolization, NOS	Liver and intrahepatic bile ducts	20	Alive	G2	Stage IIIA	T3a	MX	NX	0.4837
TCGA-G3-AAV1	51	MALE	not hispanic or latino	asian	Radiation Therapy, NOS	Liver and intrahepatic bile ducts	359	Dead	G3	Stage IIIC	T4	M0	N0	0.8352
TCGA-2Y-A9H9	70	MALE	not hispanic or latino	white	Ablation or Embolization, NOS	Liver and intrahepatic bile ducts	697	Alive	G2	Stage I	T1	MX	N0	0.2873
TCGA-G3-AAV3	58	FEMALE	not hispanic or latino	white	Surgery, NOS	Liver and intrahepatic bile ducts	412	Alive	G2	Stage II	T2	M0	N0	1.4606
TCGA-DD-AAEB	60	MALE	not hispanic or latino	asian	Ablation or Embolization, NOS	Liver and intrahepatic bile ducts	478	Alive	G2	Stage I	T1	M0	N0	0.0797
TCGA-EP-A3RK	73	MALE	not hispanic or latino	white	Radiation Therapy, NOS	Liver and intrahepatic bile ducts	363	Alive	G2	Stage IIIA	T3a	MX	NX	0.9812
TCGA-MI-A75H	77	MALE	not hispanic or latino	white	Pharmaceutical Therapy, NOS	Liver and intrahepatic bile ducts	747	Alive	unknow	unknow	unknow	MX	NX	0.1619
TCGA-G3-A25V	68	MALE	not hispanic or latino	white	Radiation Therapy, NOS	Liver and intrahepatic bile ducts	860	Alive	G2	Stage I	T1	M0	N0	0.2163
TCGA-BC-A8YO	66	FEMALE	not hispanic or latino	white	Surgery, NOS	Liver and intrahepatic bile ducts	562	Alive	G3	Stage IIIC	T4	M0	N0	3.2152
TCGA-RC-A7S9	47	FEMALE	not hispanic or latino	asian	Pharmaceutical Therapy, NOS	Liver and intrahepatic bile ducts	640	Alive	G3	Stage I	T1	M0	N0	0.4197
TCGA-CC-A9FS	55	MALE	not hispanic or latino	asian	Radiation Therapy, NOS	Liver and intrahepatic bile ducts	211	Alive	G2	Stage II	T2	M0	N0	0.3827
TCGA-G3-A25T	45	FEMALE	not hispanic or latino	white	Radiation Therapy, NOS	Liver and intrahepatic bile ducts	1553	Alive	G2	Stage IIIA	T3	M0	N0	0.9022
TCGA-UB-A7MC	59	MALE	not hispanic or latino	white	Surgery, NOS	Liver and intrahepatic bile ducts	500	Alive	G3	Stage IIIA	T3a	MX	N0	4.9806
TCGA-GJ-A3OU	59	MALE	not hispanic or latino	white	Radiation Therapy, NOS	Liver and intrahepatic bile ducts	879	Alive	G2	Stage I	T1	MX	NX	2.1245
TCGA-DD-AAEH	73	MALE	not hispanic or latino	asian	Surgery, NOS	Liver and intrahepatic bile ducts	784	Alive	G2	Stage I	T1	M0	N0	0.1468
TCGA-KR-A7K2	64	MALE	not reported	white	Surgery, Open	Liver and intrahepatic bile ducts	829	Alive	G1	Stage I	T1	M0	N0	0.1644
